# Supplementary material for: U-shaped link of health checkup data and need for care using a time-dependent cox regression model with a restricted cubic spline
Source: Sci Rep. 2023 May 22;13:7537. doi: 10.1038/s41598-023-33865-x (PMC10203122; doi:10.1038/s41598-023-33865-x)
Supplement: Supplementary file 2 — Supplementary Table S2. [file 41598_2023_33865_MOESM2_ESM.xlsx]

## Sheet: Sheet1
Supplementary Table S2. Results of the linear model and spline model for care need
Variable	Linear model				Spline model			p-value (spline vs. linear model)	Adopted model
	β (SE)	HR (95%CI)	p-value (vs. null model)	AIC	β (SE)	p-value (vs. null model)	AIC
BMI	-0.032 (0.012)	0.968 (0.945–0.992)	0.00863902	10828	-0.114 (0.023)	9.69163e-06	10813.8	5.72195e-05	spline
					0.117 (0.028)
SBP	0.001 (0.002)	1.001 (0.997–1.005)	0.605685	10834.6	-0.012 (0.005)	0.0194521	10829	0.00579461	spline
					0.014 (0.005)
DBP	0 (0.003)	1.000 (0.993–1.007)	0.94908	10834.9	-0.014 (0.007)	0.0790713	10831.8	0.0243331	-
					0.02 (0.009)
HDL-cho	-0.005 (0.002)	0.995 (0.990–1.000)	0.0438128	10830.8	-0.027 (0.006)	7.25229e-05	10817.8	0.000107542	spline
					0.029 (0.007)
LDL-cho	-0.004 (0.001)	0.996 (0.993–0.998)	0.00166682	10825	-0.008 (0.003)	0.00194802	10824.4	0.107036	linear
					0.005 (0.003)
log2(triglyceride)	-0.026 (0.059)	0.975 (0.868–1.095)	0.666066	10834.7	-0.263 (0.12)	0.0793911	10831.8	0.0271618	-
					0.358 (0.159)
log2(AST)	0.164 (0.088)	1.178 (0.992–1.399)	0.0655574	10831.5	-0.609 (0.206)	9.28789e-05	10818.3	9.78608e-05	spline
					0.988 (0.242)
log2(ALT)	-0.083 (0.064)	0.921 (0.813–1.043)	0.19104	10833.2	-0.541 (0.114)	1.54263e-05	10814.7	6.12323e-06	spline
					0.723 (0.152)
log2(γ-GTP)	0.059 (0.047)	1.061 (0.968–1.163)	0.213483	10833.4	-0.329 (0.114)	0.000617	10822.1	0.00027497	spline
					0.551 (0.147)
log2(HbA1c)	0.674 (0.229)	1.961(1.252–3.072)	0.00441104	10826.8	0.604 (0.753)	0.0172847	10828.8	0.922303	linear
					0.076 (0.78)
The p-values were calculated using the likelihood ratio test.
β: regression coefficient; SE: standard error; HR: hazard ratio; CI: confidence interval
AIC: Akaike information criterion; ALT: alanine aminotransferase; AST: aspartate aminotransferase; γ-GTP: γ-glutamyl transpeptidase; BMI: body mass index; DBP: diastolic blood pressure; HDL-cho: high density lipoprotein cholesterol; LDL-cho: low density lipoprotein cholesterol; SBP: systolic blood pressure
