# Supplementary material for: U-shaped link of health checkup data and need for care using a time-dependent cox regression model with a restricted cubic spline
Source: Sci Rep. 2023 May 22;13:7537. doi: 10.1038/s41598-023-33865-x (PMC10203122; doi:10.1038/s41598-023-33865-x)
Supplement: Supplementary file 3 — Supplementary Table S3. [file 41598_2023_33865_MOESM3_ESM.xlsx]

## Sheet: Sheet1
Supplementary Table S3. Results of the linear model and spline model for all-cause death
Variable	Linear model				Spline model			p-value (spline vs. linear model)	Adopted model
	β (SE)	HR (95%CI)	p-value (vs. null model)	AIC	β (SE)	p-value (vs. null model)	AIC
BMI	-0.079 (0.015)	0.924 (0.898–0.950)	2.93896e-08	8534.35	-0.157 (0.025)	4.22783e-10	8523.93	0.000424553	spline
					0.121 (0.033)
SBP	0.004 (0.002)	1.004 (1.000–1.009)	0.0786624	8562.01	-0.012 (0.005)	0.00139834	8553.96	0.00152131	spline
					0.018 (0.005)
DBP	-0.001 (0.004)	0.999 (0.991–1.006)	0.736733	8564.99	-0.022 (0.008)	0.00827443	8557.51	0.0020816	spline
					0.03 (0.009)
HDL-cho	-0.010 (0.003)	0.990 (0.984–0.995)	0.000352098	8552.33	-0.031 (0.006)	3.65957e-06	8542.06	0.000461368	spline
					0.03 (0.008)
LDL-cho	-0.008 (0.002)	0.992 (0.989–0.995)	5.83768e-08	8535.68	-0.011 (0.003)	2.06775e-07	8536.32	0.242377	linear
					0.005 (0.004)
log2(triglyceride)	-0.096 (0.066)	0.909 (0.798–1.035)	0.14785	8563.01	-0.447 (0.129)	0.00337252	8555.72	0.0023042	spline
					0.538 (0.171)
log2(AST)	0.137 (0.096)	1.147 (0.950–1.384)	0.159884	8563.12	-0.712 (0.220)	0.000127935	8549.17	6.49467e-05	spline
					1.081 (0.256)
log2(ALT)	-0.252 (0.072)	0.777 (0.675–0.895)	0.000378455	8552.46	-0.699 (0.121)	2.40119e-07	8536.62	2.39196e-05	spline
					0.753 (0.169)
log2(γ-GTP)	0.203 (0.045)	1.225 (1.121–1.339)	1.75084e-05	8546.66	-0.274 (0.133)	1.08718e-07	8535.03	0.000223046	spline
					0.603 (0.159)
log2(HbA1c)	0.083 (0.277)	1.087(0.631–1.872)	0.764614	8565.01	-1.212 (0.786)	0.217798	8564.05	0.0854157	-
					1.472 (0.837)
The p-values were calculated using the likelihood ratio test. N: the number of times the subject participated in health checkups
β: regression coefficient; SE: standard error; HR: hazard ratio; CI: confidence interval
AIC: Akaike information criterion; ALT: alanine aminotransferase; AST: aspartate aminotransferase; γ-GTP: γ-glutamyl transpeptidase; BMI: body mass index; DBP: diastolic blood pressure; HDL-cho: high density lipoprotein cholesterol; LDL-cho: low density lipoprotein cholesterol; SBP: systolic blood pressure
