# Supplementary material for: U-shaped link of health checkup data and need for care using a time-dependent cox regression model with a restricted cubic spline
Source: Sci Rep. 2023 May 22;13:7537. doi: 10.1038/s41598-023-33865-x (PMC10203122; doi:10.1038/s41598-023-33865-x)
Supplement: Supplementary file 4 — Supplementary Table S4. [file 41598_2023_33865_MOESM4_ESM.xlsx]

## Sheet: Sheet4
Supplementary Table S4. Results of the linear model and spline model for care need adjusted for lifestyle and treatment
Variable	Linear model				Spline model			p-value (spline vs. linear model)	Adopted model
	β (SE)	HR (95%CI)	p-value (vs. null model)	AIC	β (SE)	p-value (vs. null model)	AIC
BMI	-0.03 (0.013)	0.971 (0.947–0.995)	0.0182842	10814.4	-0.105 (0.023)	6.76034e-05	10802.8	0.000222009	spline
					0.107 (0.028)
SBP	0.001 (0.002)	1.001 (0.997–1.005)	0.724643	10819.8	-0.012 (0.005)	0.0284746	10814.8	0.0081811	spline
					0.014 (0.005)
DBP	0.001 (0.003)	1.001 (0.994–1.008)	0.790162	10819.9	-0.012 (0.007)	0.113098	10817.6	0.038378	-
					0.018 (0.009)
HDL-cho	-0.004 (0.003)	0.996 (0.991–1.001)	0.100256	10817.3	-0.024 (0.006)	0.000416774	10806.4	0.000334879	spline
					0.027 (0.007)
LDL-cho	-0.005 (0.001)	0.995 (0.992–0.998)	0.000148514	10805.6	-0.009 (0.003)	0.000210113	10805	0.110659	linear
					0.005 (0.003)
log2(triglyceride)	0.001 (0.001)	1.001 (0.999–1.002)	0.32367	10819	-0.234 (0.121)	0.116861	10817.7	0.0391401	-
					0.334 (0.159)
log2(AST)	0.174 (0.087)	1.191 (1.005–1.411)	0.0474845	10816	-0.524 (0.209)	0.000327147	10805.9	0.000498288	spline
					0.893 (0.247)
log2(ALT)	-0.077 (0.063)	0.926 (0.818–1.048)	0.222886	10818.5	-0.507 (0.115)	7.06583e-05	10802.8	2.68376e-05	spline
					0.674 (0.154)
log2(γ-GTP)	0.088 (0.047)	1.092 (0.995–1.198)	0.0675506	10816.6	-0.284 (0.114)	0.00043712	10806.5	0.000496425	spline
					0.526 (0.147)
log2(HbA1c)	0.7 (0.268)	2.013 (1.192–3.401)	0.0107009	10813.4	0.731 (0.759)	0.0384596	10815.4	0.964616	linear
					-0.035 (0.795)
The p-values were calculated using the likelihood ratio test.
β: regression coefficient; SE: standard error; HR: hazard ratio; CI: confidence interval
AIC: Akaike information criterion; ALT: alanine aminotransferase; AST: aspartate aminotransferase; γ-GTP: γ-glutamyl transpeptidase; BMI: body mass index; DBP: diastolic blood pressure; HDL-cho: high density lipoprotein cholesterol; LDL-cho: low density lipoprotein cholesterol; SBP: systolic blood pressure
