# Supplementary material for: U-shaped link of health checkup data and need for care using a time-dependent cox regression model with a restricted cubic spline
Source: Sci Rep. 2023 May 22;13:7537. doi: 10.1038/s41598-023-33865-x (PMC10203122; doi:10.1038/s41598-023-33865-x)
Supplement: Supplementary file 5 — Supplementary Table S5. [file 41598_2023_33865_MOESM5_ESM.xlsx]

## Sheet: Sheet3
Supplementary Table S5. Results of the linear model and spline model for all-cause death adjusted for lifestyle and treatment
Variable	Linear model				Spline model			p-value (spline vs. linear model)	Adopted model
	β (SE)	HR (95%CI)	p-value (vs. null model)	AIC	β (SE)	p-value (vs. null model)	AIC
BMI	-0.069 (0.015)	0.933 (0.907–0.961)	2.5203e-06	8513.28	-0.140 (0.026)	8.57387e-08	8504.89	0.00126497	spline
					0.110 (0.033)
SBP	0.005 (0.002)	1.005 (1.000–1.009)	0.0594682	8531.88	-0.010 (0.005)	0.0031302	8525.9	0.00472665	spline
					0.016 (0.005)
DBP	0 (0.004)	1.000 (0.992–1.008)	0.95702	8535.43	-0.020 (0.008)	0.017726	8529.36	0.00451898	spline
					0.028 (0.009)
HDL-cho	-0.009 (0.003)	0.991 (0.985–0.997)	0.00147272	8525.32	-0.027 (0.006)	6.83225e-05	8518.25	0.00259822	spline
					0.026 (0.008)
LDL-cho	-0.010 (0.002)	0.990 (0.987–0.993)	1.34121e-10	8494.18	-0.012 (0.003)	6.71465e-10	8495.19	0.318383	linear
					0.004 (0.004)
log2(triglyceride)	0 (0.001)	1.000 (0.999–1.002)	0.643177	8535.22	-0.391 (0.130)	0.0119169	8528.57	0.00516589	spline
					0.490 (0.170)
log2(AST)	0.162 (0.093)	1.176 (0.979–1.411)	0.0879319	8532.52	-0.548 (0.224)	0.000986517	8523.59	0.000945773	spline
					0.894 (0.259)
log2(ALT)	-0.218 (0.071)	0.804 (0.699–0.924)	0.00189096	8525.78	-0.619 (0.123)	7.46735e-06	8513.82	0.000186994	spline
					0.665 (0.170)
log2(γ-GTP)	0.244 (0.045)	1.277 (1.169–1.395)	2.69834e-07	8508.98	-0.166 (0.134)	1.21593e-08	8500.98	0.00156885	spline
					0.515 (0.159)
log2(HbA1c)	-0.015 (0.320)	0.985 (0.526–1.843)	0.961756	8535.43	-0.990 (0.798)	0.423917	8535.71	0.190449	-
					1.146 (0.861)
The p-values were calculated using the likelihood ratio test. N: the number of times the subject participated in health checkups
β: regression coefficient; SE: standard error; HR: hazard ratio; CI: confidence interval
AIC: Akaike information criterion; ALT: alanine aminotransferase; AST: aspartate aminotransferase; γ-GTP: γ-glutamyl transpeptidase; BMI: body mass index; DBP: diastolic blood pressure; HDL-cho: high density lipoprotein cholesterol; LDL-cho: low density lipoprotein cholesterol; SBP: systolic blood pressure
